# Supplementary material for: Deep Radiotranscriptomics of Non-Small Cell Lung Carcinoma for Assessing Molecular and Histology Subtypes with a Data-Driven Analysis
Source: Diagnostics (Basel). 2021 Dec 17;11(12):2383. doi: 10.3390/diagnostics11122383 (PMC8700168; doi:10.3390/diagnostics11122383)
Supplement: Supplementary file 1 [file diagnostics-11-02383-s001.zip]

Archive with 1 entries (1 files):
- diagnostics-1437887-SI.pdf
